# Supplementary material for: Defective AMH signaling disrupts GnRH neuron development and function and contributes to hypogonadotropic hypogonadism
Source: eLife. 2019 Jul 10;8:e47198. doi: 10.7554/eLife.47198 (PMC6620045; doi:10.7554/eLife.47198)
Supplement: Figure 1—source data 1. [file elife-47198-fig1-data1.xlsx]

## Sheet: Figure 1b
	Figure 1b			E12.5	PN12	PN60
				2.36	7.029	18.96
	Relative AmhmRNA expression in GnRH neurons			3.5	3.18	10.38
				0.0321	2.569	9.48
				1.5	2.672	13.26
				2.47	5.14	11.255
					4.689	12.1
						10.48
						21.85
						5.94
