# Supplementary material for: Defective AMH signaling disrupts GnRH neuron development and function and contributes to hypogonadotropic hypogonadism
Source: eLife. 2019 Jul 10;8:e47198. doi: 10.7554/eLife.47198 (PMC6620045; doi:10.7554/eLife.47198)
Supplement: Figure 2—source data 1. [file elife-47198-fig2-data1.xlsx]

## Sheet: Fig 2g
		Total number of GnRH neurons
	Figure 2g		Mean GnRH cell number
			Control	Amhr2 NA
			1417	1552
			1477	1468
			1513	1552
			1593	1490

## Sheet: Figure 2h
		Figure 2h	Number of GnRH neurons/region
				Control (1-4)				Amhr2 NA (1-4)
			Frontonasal Region	686	540	498	589	756	1166	720	826
			N/FB J	287	234	240	268	229	309	328	300
			Forebrain	713	591	624	660	373	179	449	127
			Cortex	4	21	17	28	74	99	70	57
			Total	1690	1386	1379	1545	1432	1753	1567	1310
