# Supplementary material for: Defective AMH signaling disrupts GnRH neuron development and function and contributes to hypogonadotropic hypogonadism
Source: eLife. 2019 Jul 10;8:e47198. doi: 10.7554/eLife.47198 (PMC6620045; doi:10.7554/eLife.47198)
Supplement: Figure 4—source data 1. [file elife-47198-fig4-data1.xlsx]

## Sheet: Figure 4i
	Figure 4i
		GnRH cell number
		AMHR2 +/+	AMHR2 +/-	AMHR -/-
		766	564	350
		544	676	290
		662	660	496
		548	748	474
		694	574	448
		762	591	396
		692	479	400

## Sheet: Figure 4j 
	Figure 4j
	Mean LH (ng/ml)
		AMHR2 +/+	AMHR2 +/-	AMHR -/-
		0.547065	0.221223	0.25263
		0.583706	0.359281	0.383598
		0.637358	0.403773	0.372367
		0.731577	0.483598
			0.407045

## Sheet: Figure 4K
	Figure 4k
			Number of Corpora lutea
			AMHR2+/+	AMHR2 +/-	AMHR2-/-
			8	8	3
			8	8	3
			6	7	2
			10	5	2
			7		4

## Sheet: Figure 4m
	Figure 4m
		Number of LH pulses/2hr
		AMHR2 +/+	AMHR2 +/-	AMHR -/-
		3	1	1
		3	1	0
		2	0	0
		2	0
		2

## Sheet: Figure 4n
	Figure 4n
	Fertility Index		F Amhr2 +/+ X M Amhr2 +/+	F Amhr2 +/- X M Amhr2 +/+	F Amhr2 -/- X M Amhr2+/+	F Amhr2 +/+X M Amhr2 +/-	F Amhr2+/+X M Amhr2 -/-
			1.66667	1	0.6666	1	0
			2	1	0.3333	0.666667	0
			1.6666	1	0.6666	1	0
			2	1	0.3333
			1.66667	1
			2	1
			1.33333	1
			1.33333	1
			2	0.66
				1.33333
				1
				0.666667
	Pups/litter		F Amhr2 +/+ X M Amhr2 +/+	F Amhr2 +/- X M Amhr2 +/+	F Amhr2 -/- X M Amhr2+/+	F Amhr2 +/+X M Amhr2 +/-	F Amhr2+/+X M Amhr2 -/-
			10	7	3	7	0
			9	7	1.66667	6	0
			9.33333	4.66667	2	8.33333	0
			6.33333	6.33333	2
			8	3.66667
			9.33333	3.66667
			7	4.66667
			7	2
			8.33333	3.66667
				7
				6.33333
				5
	First litter		F Amhr2 +/+ X M Amhr2 +/+	F Amhr2 +/- X M Amhr2 +/+	F Amhr2 -/- X M Amhr2+/+	F Amhr2 +/+X M Amhr2 +/-	F Amhr2+/+X M Amhr2 -/-
			24	29	40	25	0
			26	27	33	26	0
			24	29	45	27	0
			28	30	42
			22	31
			22	26
			23	33
			24	35
			25	36
				33
				29
				27
