# Supplementary material for: Defective AMH signaling disrupts GnRH neuron development and function and contributes to hypogonadotropic hypogonadism
Source: eLife. 2019 Jul 10;8:e47198. doi: 10.7554/eLife.47198 (PMC6620045; doi:10.7554/eLife.47198)
Supplement: Figure 4—figure supplement 1—source data 1. [file elife-47198-fig4-figsupp1-data1.xlsx]

## Sheet: Figure 4-figure supplement 1
Figure 4-figure supplement 1	Average GnRH number in males vs females
			GnRH cell number (females)				GnRH cell number (males)
			AMHR2 +/+	AMHR2 -/-			AMHR2 +/+	AMHR2 -/-
			766	350			810	416
			544	290			760	540
			662	496			780	426
			548	474
			694	448
			762	396
			692	400
