# Supplementary material for: Defective AMH signaling disrupts GnRH neuron development and function and contributes to hypogonadotropic hypogonadism
Source: eLife. 2019 Jul 10;8:e47198. doi: 10.7554/eLife.47198 (PMC6620045; doi:10.7554/eLife.47198)
Supplement: Figure 5—source data 1. [file elife-47198-fig5-data1.xlsx]

## Sheet: Figure 5a
	Relative mRNA expression
			AMH		AMHR2		AcvR1		BMPR1a		BMPR1b
	Figure 5a		GN11	GT1-7	GN11	GT1-7	GN11	GT1-7	GN11	GT1-7	GN11	GT1-7
			0.869571	1.67209	1	8.1723	1.21	4.1	0.9	2.86	0.6	0
			1.03074	1.84508	0.545	8.3453	1.15	3.96	0.86	3.7	0.84	0
			0.999688	1.70822	1.33	9.12	0.87	3.37	1.6	2.4	1.3	0
					1.43		0.9		0.6		1.4	0

## Sheet: Figure 5b
		Figure 5b
		Ratio P-ERK/ERK (a.u.)		AMH (ng/ml)	AMH (ng/ml)	AMH (ng/ml)	AMH (ng/ml)
			AMHR2NA	0	50	100	200	AMHR2NA + 200 (AMH)	AMHR2-NA
			1	1.01702	2.55347	3.9542	5.75915	0.297839	0.461501
			1	0.823404	2.79342	4.8991	7.91438	0.267877	0.563505
			1	1.15958	4.61021	2.76919	6.96607	0.313633	0.406813
			1	1.1256	2.38744	6.93946	7.10499

## Sheet: Figure 5c
			Figure 5c	Ratio P-ERK-ERK
			Time	0	10	20	30	60
			Ratio P-ERK/ERK	0.308447	0.511885	0.737773	0.819762	1.03677
				0.772481	0.33172	1.02095	1.39611	1.11343
				0.433668	0.488776	0.823433	1.0143	1.24566

## Sheet: Figure 5d
			Figure 5d
				SFM	WM (10% FBS)	AMH 50 ng/ml	100 ng/ml	250 ng/ml	50 +inhib	AMHR2-NA	AMH 50ng/ml + AMHR2 -NA
			(Transwell assay) Number of cells per field	7	140.333	49.3333	19.6667	49	4.1	9.75	14.75
				11.6667	139	39	41.6667	29	3.575	6.75	22.3333
				8.66667	125.333	67	13	53.6667	8.46875	4.333	24.6875
				20	102.25	29.25	61.5	23.75	6.21875	7.375	29.775
				17.825	122.4	58.25	59.75	86.5	7.59375	5.555	16.5
				17.975		62	45	92.6667
				18.5		55.7188
				7.78125		63.9688
				7.1875		76.6875
						32.0625
						46.125

## Sheet: Figure 5f
		Figure 5f
			Relative mRNA expression
			AMHr2	SFM	LNC	siRNA		acvr1 siRNA	SFM	LNC	siRNA		bmpr1a siRNA	SFM	LNC	siRNA		bmpr1b siRNA	SFM	LNC	siRNA
				1.4906	1.06624	0.0844621			1.01649	0.62032	0.101649			1.18522	0.719325	0.322209			1.2008	0.994418	0.39238
				0.645535	0.833734	0.359464			0.845689	1.01742	0.0845688			1.00364	0.819913	0.434046			0.835234	0.711017	0.228573
				0.802814	1.10003	0.120919			1.13782	0.55433	0.113782			0.81111	0.924258	0.0776521			0.788462	1.49456	0.0945633

## Sheet: Figure 5g
	Figure 5g
		Number of cells per field
			+ AMH (50ng/ml)
		Control	Control	AMHR2 siRNA	BMPR1b siRNA	BMPR1a siRNA	AcvR1 siRNA	siRNA-NT
		11	19.6667	12	2.33333	36.8333	48.6667	42.6667
		4.33333	26.6667	12	4.66667	29.1667	53.8333	33
		12.3333	34.3333	11.6667	5.66667	33.6667	39.1667	14
		9.66667	37.6667	11.6667	4.66667	43.3333	42.6667	16.6667
		7	31	8.66667	5.66667			32
		22.25	46	10.3333	7			24
		8.33333	42.6667	7.66667				13.6667
		6.33333	26.8333					20.6667
		19.3333	52.5					34.3333
		19	46.3333					45
		20.6667						32.8333
		24.6667
		31.6667
