# Supplementary material for: Defective AMH signaling disrupts GnRH neuron development and function and contributes to hypogonadotropic hypogonadism
Source: eLife. 2019 Jul 10;8:e47198. doi: 10.7554/eLife.47198 (PMC6620045; doi:10.7554/eLife.47198)
Supplement: Figure 7—source data 1. [file elife-47198-fig7-data1.xlsx]

## Sheet: Figure 7a
	Figure 7a		a/ Released AMH COS-7 cells
	Functional validation of AMH mutations
AMH pmol/L		Mock	hAMH WT	p.Pro151Ser	p.Asp238Glu	p.Thr99Ser
		3.4	283.3	22.8	90.3	3.4
		2.2	307.5	14.6	94.1	9.8
		1.5	301.5	19.1	90.2	10.1

## Sheet: Figure 7b
	Figure 7b		b/ Cell motility (GN11 cells)
	Functional validation of AMH mutations
			Mock	hAMH WT	p.Pro151Ser	p.Asp238Glu	p.Thr99Ser
			28	119	63	56.5	40
	Number of cells per field		41	72	75.75	31	65.875
			36	60	76	42.375	75.2
			59	77	61.5	44.75	52.7
			33	74	15.1875
			38	127	26.125
			76	60	9.25
			27	61	18
			41	68
			42	85
			68	109
			34	117.75
			51.6875	117.938
			69.5625	128.188
			51.375	110.688
			90.5	166.75
			73.75	153.667
			44.875	174.125
			38.75	178
			29

## Sheet: Figure 7c
	Figure 7c		b/ GnRH secretion (GT1-7)
	Functional validation of AMH mutations
			Mock			h AMH WT			mut AMH (p.Thr99Ser)
		GnRH (ng/mL)	0.138453	0.0711389	0.171139	0.459049	0.603042	0.579591	0.139776	0.23149	0.177531

## Sheet: Figure 7d
		Figure 7d		d/ Cell motility (GN11 cells)
		Functional validation of AMH Receptor2 mutation
		hAMHR2 WT															p.Gly445_Leu453del
	SFM	13.0833	36.625	11.3333	19.125	32.5	37.75	10.75	10.75	29.1667	17						27.875	33.5	23.0833	14.2917	41.625	27.75	12.625	29.25	28.75	27.0833
	AMH	54.3333	64.5833	54.9167	69.25	64.25	52.75	68.75	75.75	54.6667	76	114.083	50.8333				49.6667	50.5	43.75	37	64.25	30.6667	47.5	44.3333	21.5833	37.6667	20.4167	6.25	37.75	22.5	54.8333

## Sheet: Figure 7e
	Figure 7e		e/ GnRH secretion (GT1-7)
	Functional validation of AMH Receptor2 mutations
			hAMHR2 WT			p.Gly445_Leu453del
		SFM	0.134667	0.0620936	0.00874281	0.00685934	0.123929	0.14034
		AMH 50ng/ml	0.471276	0.264747	0.294441	0.0722705	0.14192	0.368025
