# Supplementary material for: Defective AMH signaling disrupts GnRH neuron development and function and contributes to hypogonadotropic hypogonadism
Source: eLife. 2019 Jul 10;8:e47198. doi: 10.7554/eLife.47198 (PMC6620045; doi:10.7554/eLife.47198)
Supplement: Supplementary file 1. [file elife-47198-supp1.xlsx]

## Sheet: Sheet1
	Name	Sequence
Genotyping primers	WT Amhr2 F	ACGTGGGTCAGACCCAGAGCC
	WT Amhr2 R	CGATGACCTCCTTCCTGGATT
	Mutant Amhr2 F	CCGCTTCCTCGTGCTTTACGGTAT
	Mutant Amhr2 R	ACGTAGTAGAGAGGCTGCGTTGAGTGTG
	GnRH-GFP F	GAAGTACTCAACCTACCAACGGAAG
	GnRH-GFP R	GCCATCCAGTTCCACGAGAATTGG
	SRY F	AGCGATGATTACAGTCCAGC
	SRY R	CCTACAGCTTTGTCCAGTGG
	FGF16 F	CGGGAGGGATACAGGACTAAAC
	FGF16 R	CTGTAGGTAGCATCTGTGGC
Mutagenesis primers	AMH p.Thr99Ser F	CCGAGACCTGGCCTCCTTCGGGGTCTG
	AMH p.Thr99Ser R	CAGACCCCGAAGGAGGCCAGGTCTCGG
	AMH p.Pro151Ser F	CGCTGAGGTTCCAGGAGTCCCCGCCTGGAG
	AMH p.Pro151Ser R	CTCCAGGCGGGGACTCCTGGAACCTCAGCG
	AMH p.Asp238Gln F	CTGTTCGGCGACGAACACCGCTGCTTCAC
	AMH p.Asp238Gln R	GTGAAGCAGCGGTGTTCGTCGCCGAACAG
	AMHR2 p.Gly445_leu453del F	CCTATGAGGCAGAACTATGGGCCTT
	AMHR2 p.Gly445_leu453del R	AAGGCCCATAGTTCTGCCTCATAGG
